# Supplementary material for: The Alleviating Effect of Abalone Viscera Collagen Peptide in DSS-Induced Colitis Mice: Effect on Inflammatory Cytokines, Oxidative Stress, and Gut Microbiota
Source: Nutrients. 2025 Jun 4;17(11):1926. doi: 10.3390/nu17111926 (PMC12158132; doi:10.3390/nu17111926)
Supplement: Supplementary file 1 [file nutrients-17-01926-s001.zip]

Archive with 1 entries (1 files):
- nutrients-3565983-supplementary.pdf
